# Supplementary material for: Sensitivity of the Transport of Plastic Nanoparticles to Typical Phosphates Associated with Ionic Strength and Solution pH
Source: Int J Mol Sci. 2022 Aug 30;23(17):9860. doi: 10.3390/ijms23179860 (PMC9455956; doi:10.3390/ijms23179860)
Supplement: Supplementary file 1 [file ijms-23-09860-s001.zip]

Archive with 1 entries (1 files):
- ijms-1838657-supplementary.pdf
